# Supplementary material for: A Curious Novel Combination of Nucleophosmin (NPM1) Gene Mutations Leading to Aberrant Cytoplasmic Dislocation of NPM1 in Acute Myeloid Leukemia (AML)
Source: Genes (Basel). 2021 Sep 16;12(9):1426. doi: 10.3390/genes12091426 (PMC8468273; doi:10.3390/genes12091426)
Supplement: Supplementary file 1 [file genes-12-01426-s001.zip]

Archive with 1 entries (1 files):
- genes-1369053-supplementary.pdf
